# Supplementary material for: Genome-Wide Comprehensive Analysis the Molecular Phylogenetic Evaluation and Tissue-Specific Expression of SABATH Gene Family in Salvia miltiorrhiza
Source: Genes (Basel). 2017 Dec 5;8(12):365. doi: 10.3390/genes8120365 (PMC5748683; doi:10.3390/genes8120365)
Supplement: Supplementary file 1 [file genes-08-00365-s001.zip]

Archive with 12 entries (11 files):
- Supplementary File(s)/
- Supplementary File(s)/Fig S1.tif
- Supplementary File(s)/Fig S2.tif
- Supplementary File(s)/Supplementary caption.docx
- Supplementary File(s)/Table S1.docx
- Supplementary File(s)/Table S2.docx
- Supplementary File(s)/Table S3 .docx
- Supplementary File(s)/Table S4.docx
- Supplementary File(s)/Table S5 .doc
- Supplementary File(s)/Table S6 .docx
- Supplementary File(s)/Table S7 .docx
- Supplementary File(s)/Table S8.docx
